# Supplementary material for: Separation of Surface Grafted Microparticles via Light and Temperature
Source: Small Sci. 2024 Aug 13;4(10):2400146. doi: 10.1002/smsc.202400146 (PMC11935095; doi:10.1002/smsc.202400146)
Supplement: Supplementary file 1 — Supplementary Material [file SMSC-4-2400146-s001.zip]

Archive with 11 entries (11 files):
- smsc.202400146-sup-0001-suppdata-S1.pdf
- smsc.202400146-sup-0002-suppdata-S2.mov
- smsc.202400146-sup-0003-suppdata-S3.mov
- smsc.202400146-sup-0004-suppdata-S4.mov
- smsc.202400146-sup-0005-suppdata-S5.mov
- smsc.202400146-sup-0006-suppdata-S6.mov
- smsc.202400146-sup-0007-suppdata-S7.mov
- smsc.202400146-sup-0008-suppdata-S8.mov
- smsc.202400146-sup-0009-suppdata-S9.mov
- smsc.202400146-sup-0010-suppdata-S10.mov
- smsc.202400146-sup-0011-suppdata-S11.mov
